# Supplementary material for: Trends in NBA and Euroleague basketball: Analysis and comparison of statistical data from 2000 to 2017
Source: PLoS One. 2019 Oct 7;14(10):e0223524. doi: 10.1371/journal.pone.0223524 (PMC6779240; doi:10.1371/journal.pone.0223524)
Supplement: S1 Data — The data set is a R programming language data.frame stored as a serialized R object (see saveRDS()). The column names are consistent with the names used in this paper. Further information can be provided on request. (ZIP) [file pone.0223524.s001.zip]

Archive with 1 entries (1 files):
- S1_Data.rds
