# Supplementary material for: Trends in NBA and Euroleague basketball: Analysis and comparison of statistical data from 2000 to 2017
Source: PLoS One. 2019 Oct 7;14(10):e0223524. doi: 10.1371/journal.pone.0223524 (PMC6779240; doi:10.1371/journal.pone.0223524)
Supplement: S1 Figs — (ZIP) [file pone.0223524.s002.zip]

Archive with 17 entries (17 files):
- all_f.tiff
- all_f_home_team.tiff
- all_paceadj.tiff
- all_paceadj_home_team.tiff
- all_tot.tiff
- all_tot_home_team.tiff
- Fig1.tiff
- Fig1_home_team.tiff
- Fig2.tiff
- Fig2_home_team.tiff
- Fig3.tiff
- Fig3_home_team.tiff
- Fig4.tiff
- Fig4_home_team.tiff
- Fig5.tiff
- Fig5_home_team.tiff
- Fig6.tiff
