# Supplementary material for: Trends in NBA and Euroleague basketball: Analysis and comparison of statistical data from 2000 to 2017
Source: PLoS One. 2019 Oct 7;14(10):e0223524. doi: 10.1371/journal.pone.0223524 (PMC6779240; doi:10.1371/journal.pone.0223524)
Supplement: S1 Tables — (ZIP) [file pone.0223524.s003.zip]

Archive with 1 entries (1 files):
- S3_Tables.pdf
